# Supplementary material for: The Effect of Conjugation with Octaarginine, a Cell-Penetrating Peptide on Antifungal Activity of Imidazoacridinone Derivative
Source: Int J Mol Sci. 2021 Dec 7;22(24):13190. doi: 10.3390/ijms222413190 (PMC8705783; doi:10.3390/ijms222413190)
Supplement: Supplementary file 1 [file ijms-22-13190-s001.zip]

Archive with 1 entries (1 files):
- ijms-1469307-supplementary.pdf
